# Supplementary material for: Keiferiaazapaensis sp. nov., the first representative of the New World micromoth genus Keiferia Busck (Lepidoptera, Gelechiidae) associated with a member of Asteraceae
Source: Biodivers Data J. 2025 Jan 20;13:e141827. doi: 10.3897/BDJ.13.e141827 (PMC11773355; doi:10.3897/BDJ.13.e141827)
Supplement: XML Treatment for Keiferia azapaensis [file BDJ.13.e141827-treatment1.xml]

<!DOCTYPE tp:taxon-treatment
  PUBLIC "-//TaxonX//DTD Taxonomic Treatment Publishing DTD v0 20100105//EN" "tax-treatment-NSO.dtd">
<tp:taxon-treatment xmlns:tp="http://www.plazi.org/taxpub"><tp:treatment-meta><mixed-citation publication-type="journal"><person-group><name><surname>Vargas</surname><given-names>Héctor A.</given-names></name></person-group><article-title><italic><tp:taxon-name><tp:taxon-name-part taxon-name-part-type="genus" reg="Keiferia">Keiferia</tp:taxon-name-part><tp:taxon-name-part taxon-name-part-type="species" reg="azapaensis">azapaensis</tp:taxon-name-part></tp:taxon-name></italic> sp. nov., the first representative of the New World micromoth genus <italic><tp:taxon-name><tp:taxon-name-part taxon-name-part-type="genus" reg="Keiferia">Keiferia</tp:taxon-name-part></tp:taxon-name></italic> Busck (<tp:taxon-name><tp:taxon-name-part taxon-name-part-type="order">Lepidoptera</tp:taxon-name-part></tp:taxon-name>, <tp:taxon-name><tp:taxon-name-part taxon-name-part-type="family">Gelechiidae</tp:taxon-name-part></tp:taxon-name>) associated with a member of <tp:taxon-name><tp:taxon-name-part taxon-name-part-type="family">Asteraceae</tp:taxon-name-part></tp:taxon-name></article-title><source>Biodivers Data J</source><day>20</day><month>01</month><year>2025</year><volume>13</volume><pub-id pub-id-type="doi">10.3897/BDJ.13.e141827</pub-id></mixed-citation></tp:treatment-meta><tp:nomenclature><tp:taxon-name>
            <object-id xmlns:xlink="http://www.w3.org/1999/xlink" content-type="arpha" xlink:type="simple">84304A5E-D32D-5A7E-A2AD-6DA633EA8B81</object-id>
            <tp:taxon-name-part taxon-name-part-type="genus">Keiferia</tp:taxon-name-part>
            <tp:taxon-name-part taxon-name-part-type="species">azapaensis</tp:taxon-name-part>
            <object-id xmlns:xlink="http://www.w3.org/1999/xlink" content-type="zoobank" xlink:type="simple" object-id-type="ZooBank">BD5B684A-2B38-4799-90B7-6491F19868E5</object-id>
          </tp:taxon-name><tp:taxon-status xmlns:xlink="http://www.w3.org/1999/xlink" xlink:type="simple">sp. nov.</tp:taxon-status></tp:nomenclature><tp:treatment-sec sec-type="materials"><title>Materials</title><list list-type="alpha-lower" list-content="occurrences"><list-item><p><bold>Type status:</bold> <named-content xmlns:xlink="http://www.w3.org/1999/xlink" content-type="dwc:typeStatus" xlink:type="simple">Holotype</named-content>. <bold>Occurrence:</bold> catalogNumber: <named-content xmlns:xlink="http://www.w3.org/1999/xlink" content-type="dwc:catalogNumber" xlink:type="simple">IDEA-LEPI-2024-25</named-content>; sex: <named-content xmlns:xlink="http://www.w3.org/1999/xlink" content-type="dwc:sex" xlink:type="simple">male</named-content>; lifeStage: <named-content xmlns:xlink="http://www.w3.org/1999/xlink" content-type="dwc:lifeStage" xlink:type="simple">adult</named-content>; preparations: <named-content xmlns:xlink="http://www.w3.org/1999/xlink" content-type="dwc:preparations" xlink:type="simple">Genitalia slide HAV1837</named-content>; associatedSequences: <named-content xmlns:xlink="http://www.w3.org/1999/xlink" content-type="dwc:associatedSequences" xlink:type="simple">BOLD Process ID: NCMIC015-24</named-content>; occurrenceID: <named-content xmlns:xlink="http://www.w3.org/1999/xlink" content-type="dwc:occurrenceID" xlink:type="simple">0D8FBEFA-5B0D-5114-9712-32A1F039D8F6</named-content>; <bold>Location:</bold> country: <named-content xmlns:xlink="http://www.w3.org/1999/xlink" content-type="dwc:country" xlink:type="simple">Chile</named-content>; stateProvince: <named-content xmlns:xlink="http://www.w3.org/1999/xlink" content-type="dwc:stateProvince" xlink:type="simple">Arica</named-content>; locality: <named-content xmlns:xlink="http://www.w3.org/1999/xlink" content-type="dwc:locality" xlink:type="simple">Azapa Valley, 42 km</named-content>; verbatimElevation: <named-content xmlns:xlink="http://www.w3.org/1999/xlink" content-type="dwc:verbatimElevation" xlink:type="simple">1200 m</named-content>; verbatimCoordinates: <named-content xmlns:xlink="http://www.w3.org/1999/xlink" content-type="dwc:verbatimCoordinates" xlink:type="simple">18°35'20"S 69°49'29"W</named-content>; <bold>Identification:</bold> identifiedBy: <named-content xmlns:xlink="http://www.w3.org/1999/xlink" content-type="dwc:identifiedBy" xlink:type="simple">Héctor A. Vargas</named-content>; <bold>Event:</bold> samplingProtocol: <named-content xmlns:xlink="http://www.w3.org/1999/xlink" content-type="dwc:samplingProtocol" xlink:type="simple">Male adult reared from leaf miner larva on <tp:taxon-name><tp:taxon-name-part taxon-name-part-type="genus" reg="Trixis">Trixis</tp:taxon-name-part><tp:taxon-name-part taxon-name-part-type="species" reg="cacalioides">cacalioides</tp:taxon-name-part></tp:taxon-name></named-content>; verbatimEventDate: <named-content xmlns:xlink="http://www.w3.org/1999/xlink" content-type="dwc:verbatimEventDate" xlink:type="simple">May 2021</named-content>; <bold>Record Level:</bold> type: <named-content xmlns:xlink="http://www.w3.org/1999/xlink" content-type="dwc:type" xlink:type="simple">PhysicalObject</named-content>; institutionCode: <named-content xmlns:xlink="http://www.w3.org/1999/xlink" content-type="dwc:institutionCode" xlink:type="simple">Colección Entomológica de la Universidad de Tarapacá (IDEA)</named-content>; basisOfRecord: <named-content xmlns:xlink="http://www.w3.org/1999/xlink" content-type="dwc:basisOfRecord" xlink:type="simple">PreservedSpecimen</named-content></p></list-item><list-item><p><bold>Type status:</bold> <named-content xmlns:xlink="http://www.w3.org/1999/xlink" content-type="dwc:typeStatus" xlink:type="simple">Paratype</named-content>. <bold>Occurrence:</bold> catalogNumber: <named-content xmlns:xlink="http://www.w3.org/1999/xlink" content-type="dwc:catalogNumber" xlink:type="simple">IDEA-LEPI-2024-28</named-content>; sex: <named-content xmlns:xlink="http://www.w3.org/1999/xlink" content-type="dwc:sex" xlink:type="simple">male</named-content>; lifeStage: <named-content xmlns:xlink="http://www.w3.org/1999/xlink" content-type="dwc:lifeStage" xlink:type="simple">adult</named-content>; preparations: <named-content xmlns:xlink="http://www.w3.org/1999/xlink" content-type="dwc:preparations" xlink:type="simple">Genitalia slide HAV1834</named-content>; occurrenceID: <named-content xmlns:xlink="http://www.w3.org/1999/xlink" content-type="dwc:occurrenceID" xlink:type="simple">EBFC653B-4CAB-55EA-B8A4-A890252D9844</named-content>; <bold>Location:</bold> country: <named-content xmlns:xlink="http://www.w3.org/1999/xlink" content-type="dwc:country" xlink:type="simple">Chile</named-content>; stateProvince: <named-content xmlns:xlink="http://www.w3.org/1999/xlink" content-type="dwc:stateProvince" xlink:type="simple">Arica</named-content>; locality: <named-content xmlns:xlink="http://www.w3.org/1999/xlink" content-type="dwc:locality" xlink:type="simple">Azapa Valley, 42 km</named-content>; verbatimElevation: <named-content xmlns:xlink="http://www.w3.org/1999/xlink" content-type="dwc:verbatimElevation" xlink:type="simple">1200 m</named-content>; verbatimCoordinates: <named-content xmlns:xlink="http://www.w3.org/1999/xlink" content-type="dwc:verbatimCoordinates" xlink:type="simple">18°35'20"S 69°49'29"W</named-content>; <bold>Identification:</bold> identifiedBy: <named-content xmlns:xlink="http://www.w3.org/1999/xlink" content-type="dwc:identifiedBy" xlink:type="simple">Héctor A. Vargas</named-content>; <bold>Event:</bold> samplingProtocol: <named-content xmlns:xlink="http://www.w3.org/1999/xlink" content-type="dwc:samplingProtocol" xlink:type="simple">Male adult reared from leaf miner larva on <tp:taxon-name><tp:taxon-name-part taxon-name-part-type="genus" reg="Trixis">Trixis</tp:taxon-name-part><tp:taxon-name-part taxon-name-part-type="species" reg="cacalioides">cacalioides</tp:taxon-name-part></tp:taxon-name></named-content>; verbatimEventDate: <named-content xmlns:xlink="http://www.w3.org/1999/xlink" content-type="dwc:verbatimEventDate" xlink:type="simple">May 2017</named-content>; <bold>Record Level:</bold> type: <named-content xmlns:xlink="http://www.w3.org/1999/xlink" content-type="dwc:type" xlink:type="simple">PhysicalObject</named-content>; institutionCode: <named-content xmlns:xlink="http://www.w3.org/1999/xlink" content-type="dwc:institutionCode" xlink:type="simple">Colección Entomológica de la Universidad de Tarapacá (IDEA)</named-content>; basisOfRecord: <named-content xmlns:xlink="http://www.w3.org/1999/xlink" content-type="dwc:basisOfRecord" xlink:type="simple">PreservedSpecimen</named-content></p></list-item><list-item><p><bold>Type status:</bold> <named-content xmlns:xlink="http://www.w3.org/1999/xlink" content-type="dwc:typeStatus" xlink:type="simple">Paratype</named-content>. <bold>Occurrence:</bold> catalogNumber: <named-content xmlns:xlink="http://www.w3.org/1999/xlink" content-type="dwc:catalogNumber" xlink:type="simple">IDEA-LEPI-2024-30</named-content>; sex: <named-content xmlns:xlink="http://www.w3.org/1999/xlink" content-type="dwc:sex" xlink:type="simple">male</named-content>; lifeStage: <named-content xmlns:xlink="http://www.w3.org/1999/xlink" content-type="dwc:lifeStage" xlink:type="simple">adult</named-content>; preparations: <named-content xmlns:xlink="http://www.w3.org/1999/xlink" content-type="dwc:preparations" xlink:type="simple">Genitalia slide HAV1836</named-content>; occurrenceID: <named-content xmlns:xlink="http://www.w3.org/1999/xlink" content-type="dwc:occurrenceID" xlink:type="simple">FD869A96-5332-59E3-B967-A440604AC07B</named-content>; <bold>Location:</bold> country: <named-content xmlns:xlink="http://www.w3.org/1999/xlink" content-type="dwc:country" xlink:type="simple">Chile</named-content>; stateProvince: <named-content xmlns:xlink="http://www.w3.org/1999/xlink" content-type="dwc:stateProvince" xlink:type="simple">Arica</named-content>; locality: <named-content xmlns:xlink="http://www.w3.org/1999/xlink" content-type="dwc:locality" xlink:type="simple">Azapa Valley, 42 km</named-content>; verbatimElevation: <named-content xmlns:xlink="http://www.w3.org/1999/xlink" content-type="dwc:verbatimElevation" xlink:type="simple">1200 m</named-content>; verbatimCoordinates: <named-content xmlns:xlink="http://www.w3.org/1999/xlink" content-type="dwc:verbatimCoordinates" xlink:type="simple">18°35'20"S 69°49'29"W</named-content>; <bold>Identification:</bold> identifiedBy: <named-content xmlns:xlink="http://www.w3.org/1999/xlink" content-type="dwc:identifiedBy" xlink:type="simple">Héctor A. Vargas</named-content>; <bold>Event:</bold> samplingProtocol: <named-content xmlns:xlink="http://www.w3.org/1999/xlink" content-type="dwc:samplingProtocol" xlink:type="simple">Male adult reared from leaf miner larva on <tp:taxon-name><tp:taxon-name-part taxon-name-part-type="genus" reg="Trixis">Trixis</tp:taxon-name-part><tp:taxon-name-part taxon-name-part-type="species" reg="cacalioides">cacalioides</tp:taxon-name-part></tp:taxon-name></named-content>; verbatimEventDate: <named-content xmlns:xlink="http://www.w3.org/1999/xlink" content-type="dwc:verbatimEventDate" xlink:type="simple">May 2017</named-content>; <bold>Record Level:</bold> type: <named-content xmlns:xlink="http://www.w3.org/1999/xlink" content-type="dwc:type" xlink:type="simple">PhysicalObject</named-content>; institutionCode: <named-content xmlns:xlink="http://www.w3.org/1999/xlink" content-type="dwc:institutionCode" xlink:type="simple">Colección Entomológica de la Universidad de Tarapacá (IDEA)</named-content>; basisOfRecord: <named-content xmlns:xlink="http://www.w3.org/1999/xlink" content-type="dwc:basisOfRecord" xlink:type="simple">PreservedSpecimen</named-content></p></list-item><list-item><p><bold>Type status:</bold> <named-content xmlns:xlink="http://www.w3.org/1999/xlink" content-type="dwc:typeStatus" xlink:type="simple">Paratype</named-content>. <bold>Occurrence:</bold> catalogNumber: <named-content xmlns:xlink="http://www.w3.org/1999/xlink" content-type="dwc:catalogNumber" xlink:type="simple">IDEA-LEPI-2024-31</named-content>; sex: <named-content xmlns:xlink="http://www.w3.org/1999/xlink" content-type="dwc:sex" xlink:type="simple">male</named-content>; lifeStage: <named-content xmlns:xlink="http://www.w3.org/1999/xlink" content-type="dwc:lifeStage" xlink:type="simple">adult</named-content>; preparations: <named-content xmlns:xlink="http://www.w3.org/1999/xlink" content-type="dwc:preparations" xlink:type="simple">Genitalia slide HAV1838</named-content>; occurrenceID: <named-content xmlns:xlink="http://www.w3.org/1999/xlink" content-type="dwc:occurrenceID" xlink:type="simple">8AC21E20-7171-55B4-A08F-A379496BB167</named-content>; <bold>Location:</bold> country: <named-content xmlns:xlink="http://www.w3.org/1999/xlink" content-type="dwc:country" xlink:type="simple">Chile</named-content>; stateProvince: <named-content xmlns:xlink="http://www.w3.org/1999/xlink" content-type="dwc:stateProvince" xlink:type="simple">Arica</named-content>; locality: <named-content xmlns:xlink="http://www.w3.org/1999/xlink" content-type="dwc:locality" xlink:type="simple">Azapa Valley, 42 km</named-content>; verbatimElevation: <named-content xmlns:xlink="http://www.w3.org/1999/xlink" content-type="dwc:verbatimElevation" xlink:type="simple">1200 m</named-content>; verbatimCoordinates: <named-content xmlns:xlink="http://www.w3.org/1999/xlink" content-type="dwc:verbatimCoordinates" xlink:type="simple">18°35'20"S 69°49'29"W</named-content>; <bold>Identification:</bold> identifiedBy: <named-content xmlns:xlink="http://www.w3.org/1999/xlink" content-type="dwc:identifiedBy" xlink:type="simple">Héctor A. Vargas</named-content>; <bold>Event:</bold> samplingProtocol: <named-content xmlns:xlink="http://www.w3.org/1999/xlink" content-type="dwc:samplingProtocol" xlink:type="simple">Male adult reared from leaf miner larva on <tp:taxon-name><tp:taxon-name-part taxon-name-part-type="genus" reg="Trixis">Trixis</tp:taxon-name-part><tp:taxon-name-part taxon-name-part-type="species" reg="cacalioides">cacalioides</tp:taxon-name-part></tp:taxon-name></named-content>; verbatimEventDate: <named-content xmlns:xlink="http://www.w3.org/1999/xlink" content-type="dwc:verbatimEventDate" xlink:type="simple">May 2017</named-content>; <bold>Record Level:</bold> type: <named-content xmlns:xlink="http://www.w3.org/1999/xlink" content-type="dwc:type" xlink:type="simple">PhysicalObject</named-content>; institutionCode: <named-content xmlns:xlink="http://www.w3.org/1999/xlink" content-type="dwc:institutionCode" xlink:type="simple">Colección Entomológica de la Universidad de Tarapacá (IDEA)</named-content>; basisOfRecord: <named-content xmlns:xlink="http://www.w3.org/1999/xlink" content-type="dwc:basisOfRecord" xlink:type="simple">PreservedSpecimen</named-content></p></list-item><list-item><p><bold>Type status:</bold> <named-content xmlns:xlink="http://www.w3.org/1999/xlink" content-type="dwc:typeStatus" xlink:type="simple">Paratype</named-content>. <bold>Occurrence:</bold> catalogNumber: <named-content xmlns:xlink="http://www.w3.org/1999/xlink" content-type="dwc:catalogNumber" xlink:type="simple">IDEA-LEPI-2024-29</named-content>; sex: <named-content xmlns:xlink="http://www.w3.org/1999/xlink" content-type="dwc:sex" xlink:type="simple">female</named-content>; lifeStage: <named-content xmlns:xlink="http://www.w3.org/1999/xlink" content-type="dwc:lifeStage" xlink:type="simple">adult</named-content>; preparations: <named-content xmlns:xlink="http://www.w3.org/1999/xlink" content-type="dwc:preparations" xlink:type="simple">Genitalia slide HAV1835</named-content>; occurrenceID: <named-content xmlns:xlink="http://www.w3.org/1999/xlink" content-type="dwc:occurrenceID" xlink:type="simple">5967C16B-C91B-5984-BE5F-136677D2A1C4</named-content>; <bold>Location:</bold> country: <named-content xmlns:xlink="http://www.w3.org/1999/xlink" content-type="dwc:country" xlink:type="simple">Chile</named-content>; stateProvince: <named-content xmlns:xlink="http://www.w3.org/1999/xlink" content-type="dwc:stateProvince" xlink:type="simple">Arica</named-content>; locality: <named-content xmlns:xlink="http://www.w3.org/1999/xlink" content-type="dwc:locality" xlink:type="simple">Azapa Valley, 42 km</named-content>; verbatimElevation: <named-content xmlns:xlink="http://www.w3.org/1999/xlink" content-type="dwc:verbatimElevation" xlink:type="simple">1200 m</named-content>; verbatimCoordinates: <named-content xmlns:xlink="http://www.w3.org/1999/xlink" content-type="dwc:verbatimCoordinates" xlink:type="simple">18°35'20"S 69°49'29"W</named-content>; <bold>Identification:</bold> identifiedBy: <named-content xmlns:xlink="http://www.w3.org/1999/xlink" content-type="dwc:identifiedBy" xlink:type="simple">Héctor A. Vargas</named-content>; <bold>Event:</bold> samplingProtocol: <named-content xmlns:xlink="http://www.w3.org/1999/xlink" content-type="dwc:samplingProtocol" xlink:type="simple">Female adult reared from leaf miner larva on <tp:taxon-name><tp:taxon-name-part taxon-name-part-type="genus" reg="Trixis">Trixis</tp:taxon-name-part><tp:taxon-name-part taxon-name-part-type="species" reg="cacalioides">cacalioides</tp:taxon-name-part></tp:taxon-name></named-content>; verbatimEventDate: <named-content xmlns:xlink="http://www.w3.org/1999/xlink" content-type="dwc:verbatimEventDate" xlink:type="simple">May 2017</named-content>; <bold>Record Level:</bold> type: <named-content xmlns:xlink="http://www.w3.org/1999/xlink" content-type="dwc:type" xlink:type="simple">PhysicalObject</named-content>; institutionCode: <named-content xmlns:xlink="http://www.w3.org/1999/xlink" content-type="dwc:institutionCode" xlink:type="simple">Colección Entomológica de la Universidad de Tarapacá (IDEA)</named-content>; basisOfRecord: <named-content xmlns:xlink="http://www.w3.org/1999/xlink" content-type="dwc:basisOfRecord" xlink:type="simple">PreservedSpecimen</named-content></p></list-item><list-item><p><bold>Type status:</bold> <named-content xmlns:xlink="http://www.w3.org/1999/xlink" content-type="dwc:typeStatus" xlink:type="simple">Paratype</named-content>. <bold>Occurrence:</bold> catalogNumber: <named-content xmlns:xlink="http://www.w3.org/1999/xlink" content-type="dwc:catalogNumber" xlink:type="simple">IDEA-LEPI-2024-26</named-content>; sex: <named-content xmlns:xlink="http://www.w3.org/1999/xlink" content-type="dwc:sex" xlink:type="simple">female</named-content>; lifeStage: <named-content xmlns:xlink="http://www.w3.org/1999/xlink" content-type="dwc:lifeStage" xlink:type="simple">adult</named-content>; preparations: <named-content xmlns:xlink="http://www.w3.org/1999/xlink" content-type="dwc:preparations" xlink:type="simple">Genitalia slide HAV1597</named-content>; occurrenceID: <named-content xmlns:xlink="http://www.w3.org/1999/xlink" content-type="dwc:occurrenceID" xlink:type="simple">69D82B25-258E-50B5-9BAC-BFE14BEFCCCD</named-content>; <bold>Location:</bold> country: <named-content xmlns:xlink="http://www.w3.org/1999/xlink" content-type="dwc:country" xlink:type="simple">Chile</named-content>; stateProvince: <named-content xmlns:xlink="http://www.w3.org/1999/xlink" content-type="dwc:stateProvince" xlink:type="simple">Arica</named-content>; locality: <named-content xmlns:xlink="http://www.w3.org/1999/xlink" content-type="dwc:locality" xlink:type="simple">Cuesta El Ágila</named-content>; verbatimElevation: <named-content xmlns:xlink="http://www.w3.org/1999/xlink" content-type="dwc:verbatimElevation" xlink:type="simple">1900 m</named-content>; verbatimCoordinates: <named-content xmlns:xlink="http://www.w3.org/1999/xlink" content-type="dwc:verbatimCoordinates" xlink:type="simple">18°29'08"S 69°51'55"W</named-content>; <bold>Identification:</bold> identifiedBy: <named-content xmlns:xlink="http://www.w3.org/1999/xlink" content-type="dwc:identifiedBy" xlink:type="simple">Héctor A. Vargas</named-content>; <bold>Event:</bold> samplingProtocol: <named-content xmlns:xlink="http://www.w3.org/1999/xlink" content-type="dwc:samplingProtocol" xlink:type="simple">Female adult reared from leaf miner larva on <tp:taxon-name><tp:taxon-name-part taxon-name-part-type="genus" reg="Trixis">Trixis</tp:taxon-name-part><tp:taxon-name-part taxon-name-part-type="species" reg="cacalioides">cacalioides</tp:taxon-name-part></tp:taxon-name></named-content>; verbatimEventDate: <named-content xmlns:xlink="http://www.w3.org/1999/xlink" content-type="dwc:verbatimEventDate" xlink:type="simple">March 2011</named-content>; <bold>Record Level:</bold> type: <named-content xmlns:xlink="http://www.w3.org/1999/xlink" content-type="dwc:type" xlink:type="simple">PhysicalObject</named-content>; institutionCode: <named-content xmlns:xlink="http://www.w3.org/1999/xlink" content-type="dwc:institutionCode" xlink:type="simple">Colección Entomológica de la Universidad de Tarapacá (IDEA)</named-content>; basisOfRecord: <named-content xmlns:xlink="http://www.w3.org/1999/xlink" content-type="dwc:basisOfRecord" xlink:type="simple">PreservedSpecimen</named-content></p></list-item><list-item><p><bold>Type status:</bold> <named-content xmlns:xlink="http://www.w3.org/1999/xlink" content-type="dwc:typeStatus" xlink:type="simple">Paratype</named-content>. <bold>Occurrence:</bold> catalogNumber: <named-content xmlns:xlink="http://www.w3.org/1999/xlink" content-type="dwc:catalogNumber" xlink:type="simple">IDEA-LEPI-2024-27</named-content>; sex: <named-content xmlns:xlink="http://www.w3.org/1999/xlink" content-type="dwc:sex" xlink:type="simple">male</named-content>; lifeStage: <named-content xmlns:xlink="http://www.w3.org/1999/xlink" content-type="dwc:lifeStage" xlink:type="simple">adult</named-content>; preparations: <named-content xmlns:xlink="http://www.w3.org/1999/xlink" content-type="dwc:preparations" xlink:type="simple">Genitalia slide HAV1598</named-content>; occurrenceID: <named-content xmlns:xlink="http://www.w3.org/1999/xlink" content-type="dwc:occurrenceID" xlink:type="simple">50C1674C-1482-5BC1-9507-F3A041F9372B</named-content>; <bold>Location:</bold> country: <named-content xmlns:xlink="http://www.w3.org/1999/xlink" content-type="dwc:country" xlink:type="simple">Chile</named-content>; stateProvince: <named-content xmlns:xlink="http://www.w3.org/1999/xlink" content-type="dwc:stateProvince" xlink:type="simple">Arica</named-content>; locality: <named-content xmlns:xlink="http://www.w3.org/1999/xlink" content-type="dwc:locality" xlink:type="simple">Cuesta El Ágila</named-content>; verbatimElevation: <named-content xmlns:xlink="http://www.w3.org/1999/xlink" content-type="dwc:verbatimElevation" xlink:type="simple">1900 m</named-content>; verbatimCoordinates: <named-content xmlns:xlink="http://www.w3.org/1999/xlink" content-type="dwc:verbatimCoordinates" xlink:type="simple">18°29'08"S 69°51'55"W</named-content>; <bold>Identification:</bold> identifiedBy: <named-content xmlns:xlink="http://www.w3.org/1999/xlink" content-type="dwc:identifiedBy" xlink:type="simple">Héctor A. Vargas</named-content>; <bold>Event:</bold> samplingProtocol: <named-content xmlns:xlink="http://www.w3.org/1999/xlink" content-type="dwc:samplingProtocol" xlink:type="simple">Male adult reared from leaf miner larva on <tp:taxon-name><tp:taxon-name-part taxon-name-part-type="genus" reg="Trixis">Trixis</tp:taxon-name-part><tp:taxon-name-part taxon-name-part-type="species" reg="cacalioides">cacalioides</tp:taxon-name-part></tp:taxon-name></named-content>; verbatimEventDate: <named-content xmlns:xlink="http://www.w3.org/1999/xlink" content-type="dwc:verbatimEventDate" xlink:type="simple">March 2011</named-content>; <bold>Record Level:</bold> type: <named-content xmlns:xlink="http://www.w3.org/1999/xlink" content-type="dwc:type" xlink:type="simple">PhysicalObject</named-content>; institutionCode: <named-content xmlns:xlink="http://www.w3.org/1999/xlink" content-type="dwc:institutionCode" xlink:type="simple">Colección Entomológica de la Universidad de Tarapacá (IDEA)</named-content>; basisOfRecord: <named-content xmlns:xlink="http://www.w3.org/1999/xlink" content-type="dwc:basisOfRecord" xlink:type="simple">PreservedSpecimen</named-content></p></list-item></list></tp:treatment-sec><tp:treatment-sec sec-type="Description"><title>Description</title><p><bold>Male</bold> (Fig. <xref ref-type="fig" rid="F12247553">1</xref>). <bold>Head</bold>: Frons and vertex whitish-brown; maxillary palp whitish-brown; labial palp mostly whitish-brown with scattered dark brown scales; haustellum with whitish-brown scales. Antenna greyish-brown, filiform, length about two-thirds the forewing. <bold>Thorax</bold>: Greyish-brown dorsally, whitish-brown laterally; legs mostly greyish-brown with scattered whitish-brown scales. <bold>Forewing</bold>: Greyish-brown with scattered dark brown scales mostly on distal half; fringe similar in colour; length 6.1–6.2 mm. <bold>Hindwing</bold>: Whitish-brown with greyish-brown fringe. <bold>Abdomen</bold>: Mostly whitish-brown with terga I-III yellowish-brown. Tergum VIII (Fig. <xref ref-type="fig" rid="F12247555">2</xref>) tongue-like, elongated, progressively narrowing backwards, length in the middle about 1.1 times maximum width; anterior margin broadly concave, strongly sclerotised; posterior margin rounded. Sternum VIII (Fig. <xref ref-type="fig" rid="F12247555">2</xref>) elliptical, broad, length similar to tergum VIII, maximum length about 0.7 times the maximum width; posterior margin with two small rounded projections near the middle. <bold>Male genitalia</bold> (Fig. <xref ref-type="fig" rid="F12247557">3</xref>): Tegumen narrow; anterior margin smooth; posterior margin slightly sinuous. Uncus large, pointed, hook-shaped; length similar to tegument height. Gnathos with a small central plate. Vinculum with a trapezium-shaped posterior projection in the middle; vincular processes with slightly expanded, setose posterior half, separated by a semicircular plate. Saccus similar in length to uncus, flattened, separated from vinculum by a nearly straight transverse line, lateral margins slightly concave, tip rounded. Valva about twice the length of the saccus, narrow, sinuous, with a pointed subapical dorsal expansion with setose inner side. Phallus narrow, elongated, curved, length about 1.2 times the valva, with small terminal sclerite; coecum slightly swollen.</p><p><bold>Female</bold>. Similar to male in wing pattern and size. <bold>Female genitalia</bold> (Fig. <xref ref-type="fig" rid="F12247559">4</xref>): Papillae anales broadly rounded posteriorly, with a few scattered setae. Posterior apophyses rod-shaped, length about three times the papillae anales. Anterior apophyses rod-shaped, length about half the posterior apophyses. Tergum VIII as a fine stripe ventrally continuous with the posterior tip of the anterior apophyses and outer tip of the sternum VIII. Sternum VIII as a short fine stripe with inner tip continuous with the antrum. Ostium bursae at the posterior end of the antrum. Antrum flattened, progressively narrowing forwards, length about 1.5 times the anterior apophyses; ventral part projecting posteriorly as a semicircular plate with margin serrated in the middle and two divergent curved lines arising from the two central teeth. Ductus bursae mainly membranous, about one-third the length of the antrum; a small colliculum close to anterior tip of the antrum; inception of ductus seminalis near the anterior margin of the colliculum. Corpus bursae pear-shaped, mostly membranous, length similar to the antrum, with a stout, slightly curved signum with rounded tip.</p></tp:treatment-sec><tp:treatment-sec sec-type="Diagnosis"><title>Diagnosis</title><p><italic><tp:taxon-name><tp:taxon-name-part taxon-name-part-type="genus" reg="Keiferia">Keiferia</tp:taxon-name-part><tp:taxon-name-part taxon-name-part-type="species" reg="azapaensis">azapaensis</tp:taxon-name-part></tp:taxon-name></italic> sp. nov. is recognised by the trapezium-shaped posterior projection of the vinculum, the vincular processes separated by a semicircular plate and the valva with a pointed subapical dorsal expansion in the male genitalia and the antrum with a semicircular posterior projection with margin serrated in the middle and the stout, slightly curved signum with rounded tip in the female genitalia. Although the male genitalia of <italic><tp:taxon-name><tp:taxon-name-part taxon-name-part-type="genus" reg="Keiferia">K.</tp:taxon-name-part><tp:taxon-name-part taxon-name-part-type="species" reg="azapaensis">azapaensis</tp:taxon-name-part></tp:taxon-name></italic> sp. nov. resemble those of <italic><tp:taxon-name><tp:taxon-name-part taxon-name-part-type="genus" reg="Keiferia">K.</tp:taxon-name-part><tp:taxon-name-part taxon-name-part-type="species" reg="lobata">lobata</tp:taxon-name-part></tp:taxon-name></italic> Povolný, 1990 from Bolivia (<xref ref-type="bibr" rid="B12247467">Povolný 1990</xref>; fig. 71), the latter lacks a semicircular plate separating the vincular processes and has a prominent straight terminal spine on the valva. Furthermore, the uniformly sclerotised vincular processes of <italic><tp:taxon-name><tp:taxon-name-part taxon-name-part-type="genus" reg="Keiferia">K.</tp:taxon-name-part><tp:taxon-name-part taxon-name-part-type="species" reg="azapaensis">azapaensis</tp:taxon-name-part></tp:taxon-name></italic> sp. nov. contrast with those of <italic><tp:taxon-name><tp:taxon-name-part taxon-name-part-type="genus" reg="Keiferia">K.</tp:taxon-name-part><tp:taxon-name-part taxon-name-part-type="species" reg="lobata">lobata</tp:taxon-name-part></tp:taxon-name></italic>, which have strongly sclerotised margins. The female of <italic><tp:taxon-name><tp:taxon-name-part taxon-name-part-type="genus" reg="Keiferia">K.</tp:taxon-name-part><tp:taxon-name-part taxon-name-part-type="species" reg="lobata">lobata</tp:taxon-name-part></tp:taxon-name></italic> remains unknown, impeding comparisons. However, the two species also differ in forewing pattern, as the forewing of <italic><tp:taxon-name><tp:taxon-name-part taxon-name-part-type="genus" reg="Keiferia">K.</tp:taxon-name-part><tp:taxon-name-part taxon-name-part-type="species" reg="azapaensis">azapaensis</tp:taxon-name-part></tp:taxon-name></italic> sp. nov. is greyish-brown with scattered dark brown scales mostly on the distal half, while that of <italic><tp:taxon-name><tp:taxon-name-part taxon-name-part-type="genus" reg="Keiferia">K.</tp:taxon-name-part><tp:taxon-name-part taxon-name-part-type="species" reg="lobata">lobata</tp:taxon-name-part></tp:taxon-name></italic> is ferruginous with whitish admixture basally, followed by a striking black spot before the middle and a mixture of ferruginous, whitish and black on the distal half and black scales in tornal and apical areas (<xref ref-type="bibr" rid="B12247467">Povolný 1990</xref>).</p></tp:treatment-sec><tp:treatment-sec sec-type="Etymology"><title>Etymology</title><p>The specific epithet derives from the type locality.</p></tp:treatment-sec><tp:treatment-sec sec-type="Distribution"><title>Distribution</title><p><italic><tp:taxon-name><tp:taxon-name-part taxon-name-part-type="genus" reg="Keiferia">Keiferia</tp:taxon-name-part><tp:taxon-name-part taxon-name-part-type="species" reg="azapaensis">azapaensis</tp:taxon-name-part></tp:taxon-name></italic> sp. nov. has been recorded only in two localities of the Atacama Desert, the Azapa Valley (Fig. <xref ref-type="fig" rid="F12247561">5</xref>) and Cuesta el Águila, between about 1200 and 1900 m elevation in the Arica Province of northern Chile.</p></tp:treatment-sec><tp:treatment-sec sec-type="Host plant"><title>Host plant</title><p><italic><tp:taxon-name><tp:taxon-name-part taxon-name-part-type="genus" reg="Trixis">Trixis</tp:taxon-name-part><tp:taxon-name-part taxon-name-part-type="species" reg="cacalioides">cacalioides</tp:taxon-name-part></tp:taxon-name></italic> (Fig. <xref ref-type="fig" rid="F12247565">6</xref>) is the only host plant documented for <italic><tp:taxon-name><tp:taxon-name-part taxon-name-part-type="genus" reg="Keiferia">K.</tp:taxon-name-part><tp:taxon-name-part taxon-name-part-type="species" reg="azapaensis">azapaensis</tp:taxon-name-part></tp:taxon-name></italic> sp. nov. This shrub also occurs in Argentina, Bolivia, Ecuador, Paraguay and Peru (<xref ref-type="bibr" rid="B12247376">Katinas 1996</xref>, <xref ref-type="bibr" rid="B12451791">GBIF 2023</xref>); its Chilean range is restricted to the Arica y Parinacota and Tarapacá Regions, in the northernmost part of the country (<xref ref-type="bibr" rid="B12247422">Moreira-Muñoz et al. 2012</xref>).</p></tp:treatment-sec><tp:treatment-sec sec-type="DNA barcoding"><title>DNA barcoding</title><p>Genetic divergence between the new species and other members of <italic><tp:taxon-name><tp:taxon-name-part taxon-name-part-type="genus" reg="Keiferia">Keiferia</tp:taxon-name-part></tp:taxon-name></italic> ranged from 9.3% (K2P), with <italic><tp:taxon-name><tp:taxon-name-part taxon-name-part-type="genus" reg="Keiferia">K.</tp:taxon-name-part><tp:taxon-name-part taxon-name-part-type="species" reg="glochinella">glochinella</tp:taxon-name-part></tp:taxon-name></italic> (Zeller, 1873) and <italic><tp:taxon-name><tp:taxon-name-part taxon-name-part-type="genus" reg="Keiferia">K.</tp:taxon-name-part><tp:taxon-name-part taxon-name-part-type="species" reg="lycopersicella">lycopersicella</tp:taxon-name-part></tp:taxon-name></italic>, to 11.2% (K2P), with <italic><tp:taxon-name><tp:taxon-name-part taxon-name-part-type="genus" reg="Keiferia">K.</tp:taxon-name-part><tp:taxon-name-part taxon-name-part-type="species" reg="elmorei">elmorei</tp:taxon-name-part></tp:taxon-name></italic> (Keifer, 1936) and <italic><tp:taxon-name><tp:taxon-name-part taxon-name-part-type="genus" reg="Keiferia">K.</tp:taxon-name-part><tp:taxon-name-part taxon-name-part-type="species" reg="powelli">powelli</tp:taxon-name-part></tp:taxon-name></italic> Povolný, 2004. Genetic divergence between other members of <italic><tp:taxon-name><tp:taxon-name-part taxon-name-part-type="genus" reg="Keiferia">Keiferia</tp:taxon-name-part></tp:taxon-name></italic> ranged from 3.1%, between <italic><tp:taxon-name><tp:taxon-name-part taxon-name-part-type="genus" reg="Keiferia">K.</tp:taxon-name-part><tp:taxon-name-part taxon-name-part-type="species" reg="georgei">georgei</tp:taxon-name-part></tp:taxon-name></italic> (Hodges, 1986) and <italic><tp:taxon-name><tp:taxon-name-part taxon-name-part-type="genus" reg="Keiferia">K.</tp:taxon-name-part><tp:taxon-name-part taxon-name-part-type="species" reg="powelli">powelli</tp:taxon-name-part></tp:taxon-name></italic> Povolný, 2004, to 9.4%, between <italic><tp:taxon-name><tp:taxon-name-part taxon-name-part-type="genus" reg="Keiferia">K.</tp:taxon-name-part><tp:taxon-name-part taxon-name-part-type="species" reg="inconspicuella">inconspicuella</tp:taxon-name-part></tp:taxon-name></italic> (Murtfeldt, 1883) and <italic><tp:taxon-name><tp:taxon-name-part taxon-name-part-type="genus" reg="Keiferia">K.</tp:taxon-name-part><tp:taxon-name-part taxon-name-part-type="species" reg="powelli">powelli</tp:taxon-name-part></tp:taxon-name></italic>. The alignment was suitable for phylogenetic analysis, as no evidence of stop codons was detected and the Xia test found an index of substitution saturation smaller than the critical value (ISS &lt; ISS.C; p &lt; 0.001). The ML analysis (Fig. <xref ref-type="fig" rid="F12247567">7</xref>) placed all the members of <italic><tp:taxon-name><tp:taxon-name-part taxon-name-part-type="genus" reg="Keiferia">Keiferia</tp:taxon-name-part></tp:taxon-name></italic> into a well-supported cluster (97% SH-aLRT, 95% UFBoot), including the new species. However, the relationships of the latter with other representatives of the genus were poorly resolved.</p></tp:treatment-sec><tp:treatment-sec><!--Section generated to contain objects referenced in tp:taxon-treatment.--><fig id="F12247553" position="float" orientation="portrait"><object-id xmlns:xlink="http://www.w3.org/1999/xlink" content-type="arpha" xlink:type="simple">37D0897E-5711-5D71-9C30-5B0F66966298</object-id><object-id xmlns:xlink="http://www.w3.org/1999/xlink" content-type="doi" xlink:type="simple">10.3897/BDJ.13.e141827.figure1</object-id><label>Figure 1.</label><caption><p>Holotype male of <italic><tp:taxon-name><tp:taxon-name-part taxon-name-part-type="genus" reg="Keiferia">Keiferia</tp:taxon-name-part><tp:taxon-name-part taxon-name-part-type="species" reg="azapaensis">azapaensis</tp:taxon-name-part></tp:taxon-name></italic> sp. nov., dorsal view. Scale bar 1 mm.</p></caption><graphic xmlns:xlink="http://www.w3.org/1999/xlink" xlink:href="bdj-13-e141827-g001.jpg" position="float" id="oo_1174204.jpg" orientation="portrait" xlink:type="simple"><uri content-type="original_file" xlink:type="simple">https://binary.pensoft.net/fig/1174204</uri></graphic></fig><fig id="F12247555" position="float" orientation="portrait"><object-id xmlns:xlink="http://www.w3.org/1999/xlink" content-type="arpha" xlink:type="simple">54657FD3-9B58-5564-B64F-5934F938EB28</object-id><object-id xmlns:xlink="http://www.w3.org/1999/xlink" content-type="doi" xlink:type="simple">10.3897/BDJ.13.e141827.figure2</object-id><label>Figure 2.</label><caption><p>Male abdominal segment VIII of <italic><tp:taxon-name><tp:taxon-name-part taxon-name-part-type="genus" reg="Keiferia">Keiferia</tp:taxon-name-part><tp:taxon-name-part taxon-name-part-type="species" reg="azapaensis">azapaensis</tp:taxon-name-part></tp:taxon-name></italic> sp. nov.; tergum on the left; sternum on the right. Scale bar 0.5 mm.</p></caption><graphic xmlns:xlink="http://www.w3.org/1999/xlink" xlink:href="bdj-13-e141827-g002.jpg" position="float" id="oo_1174205.jpg" orientation="portrait" xlink:type="simple"><uri content-type="original_file" xlink:type="simple">https://binary.pensoft.net/fig/1174205</uri></graphic></fig><fig id="F12247557" position="float" orientation="portrait"><object-id xmlns:xlink="http://www.w3.org/1999/xlink" content-type="arpha" xlink:type="simple">690EA771-D232-57D6-A033-0315C9B8F02C</object-id><object-id xmlns:xlink="http://www.w3.org/1999/xlink" content-type="doi" xlink:type="simple">10.3897/BDJ.13.e141827.figure3</object-id><label>Figure 3.</label><caption><p>Male genitalia of <italic><tp:taxon-name><tp:taxon-name-part taxon-name-part-type="genus" reg="Keiferia">Keiferia</tp:taxon-name-part><tp:taxon-name-part taxon-name-part-type="species" reg="azapaensis">azapaensis</tp:taxon-name-part></tp:taxon-name></italic> sp. nov. <bold>A</bold> unrolled, phallus removed; <bold>B</bold> phallus, lateral view; <bold>C</bold> lateral view, phallus removed; <bold>D</bold> gnathos (black arrow); <bold>E</bold> inner surface of the tip of the right valva; <bold>F</bold> processes of the vinculum. Scale bar 0.5 mm.</p></caption><graphic xmlns:xlink="http://www.w3.org/1999/xlink" xlink:href="bdj-13-e141827-g003.jpg" position="float" id="oo_1174206.jpg" orientation="portrait" xlink:type="simple"><uri content-type="original_file" xlink:type="simple">https://binary.pensoft.net/fig/1174206</uri></graphic></fig><fig id="F12247559" position="float" orientation="portrait"><object-id xmlns:xlink="http://www.w3.org/1999/xlink" content-type="arpha" xlink:type="simple">386181FC-D579-516B-B32B-D3EB0B4C4E66</object-id><object-id xmlns:xlink="http://www.w3.org/1999/xlink" content-type="doi" xlink:type="simple">10.3897/BDJ.13.e141827.figure4</object-id><label>Figure 4.</label><caption><p>Female genitalia of <italic><tp:taxon-name><tp:taxon-name-part taxon-name-part-type="genus" reg="Keiferia">Keiferia</tp:taxon-name-part><tp:taxon-name-part taxon-name-part-type="species" reg="azapaensis">azapaensis</tp:taxon-name-part></tp:taxon-name></italic> sp. nov. <bold>A</bold> ventral view; <bold>B</bold> posterior tip of the antrum; <bold>C</bold> colliculum; <bold>D</bold> signum. Scale bar 0.5 mm.</p></caption><graphic xmlns:xlink="http://www.w3.org/1999/xlink" xlink:href="bdj-13-e141827-g004.jpg" position="float" id="oo_1174207.jpg" orientation="portrait" xlink:type="simple"><uri content-type="original_file" xlink:type="simple">https://binary.pensoft.net/fig/1174207</uri></graphic></fig><fig id="F12247561" position="float" orientation="portrait"><object-id xmlns:xlink="http://www.w3.org/1999/xlink" content-type="arpha" xlink:type="simple">780626B9-1BBB-5F1E-B383-9F789244E455</object-id><object-id xmlns:xlink="http://www.w3.org/1999/xlink" content-type="doi" xlink:type="simple">10.3897/BDJ.13.e141827.figure5</object-id><label>Figure 5.</label><caption><p>Type locality of <italic><tp:taxon-name><tp:taxon-name-part taxon-name-part-type="genus" reg="Keiferia">Keiferia</tp:taxon-name-part><tp:taxon-name-part taxon-name-part-type="species" reg="azapaensis">azapaensis</tp:taxon-name-part></tp:taxon-name></italic> sp. nov. in the Azapa Valley, Atacama Desert, northern Chile.</p></caption><graphic xmlns:xlink="http://www.w3.org/1999/xlink" xlink:href="bdj-13-e141827-g005.jpg" position="float" id="oo_1174208.JPG" orientation="portrait" xlink:type="simple"><uri content-type="original_file" xlink:type="simple">https://binary.pensoft.net/fig/1174208</uri></graphic></fig><fig id="F12247565" position="float" orientation="portrait"><object-id xmlns:xlink="http://www.w3.org/1999/xlink" content-type="arpha" xlink:type="simple">4136D3B2-29F2-5A39-8877-B7B0AE138F90</object-id><object-id xmlns:xlink="http://www.w3.org/1999/xlink" content-type="doi" xlink:type="simple">10.3897/BDJ.13.e141827.figure6</object-id><label>Figure 6.</label><caption><p><italic><tp:taxon-name><tp:taxon-name-part taxon-name-part-type="genus" reg="Trixis">Trixis</tp:taxon-name-part><tp:taxon-name-part taxon-name-part-type="species" reg="cacalioides">cacalioides</tp:taxon-name-part></tp:taxon-name></italic> (Kunth) D. Don, the host plant of <italic><tp:taxon-name><tp:taxon-name-part taxon-name-part-type="genus" reg="Keiferia">Keiferia</tp:taxon-name-part><tp:taxon-name-part taxon-name-part-type="species" reg="azapaensis">azapaensis</tp:taxon-name-part></tp:taxon-name></italic> sp. nov., growing at the Azapa Valley, Atacama Desert, northern Chile.</p></caption><graphic xmlns:xlink="http://www.w3.org/1999/xlink" xlink:href="bdj-13-e141827-g006.jpg" position="float" id="oo_1174211.JPG" orientation="portrait" xlink:type="simple"><uri content-type="original_file" xlink:type="simple">https://binary.pensoft.net/fig/1174211</uri></graphic></fig><fig id="F12247567" position="float" orientation="portrait"><object-id xmlns:xlink="http://www.w3.org/1999/xlink" content-type="arpha" xlink:type="simple">1B42BF1D-63AB-52CA-94F6-FD9BD8B38A16</object-id><object-id xmlns:xlink="http://www.w3.org/1999/xlink" content-type="doi" xlink:type="simple">10.3897/BDJ.13.e141827.figure7</object-id><label>Figure 7.</label><caption><p>Maximum Likelihood tree of <italic><tp:taxon-name><tp:taxon-name-part taxon-name-part-type="genus" reg="Keiferia">Keiferia</tp:taxon-name-part><tp:taxon-name-part taxon-name-part-type="species" reg="azapaensis">azapaensis</tp:taxon-name-part></tp:taxon-name></italic> sp. nov. (bold) and representatives of <tp:taxon-name><tp:taxon-name-part taxon-name-part-type="tribe">Gnorimoschemini</tp:taxon-name-part></tp:taxon-name>, based on mitochondrial DNA sequences. The tree was rooted on <italic><tp:taxon-name><tp:taxon-name-part taxon-name-part-type="genus" reg="Stegasta">Stegasta</tp:taxon-name-part></tp:taxon-name></italic> Meyrick, 1904, a member of <tp:taxon-name><tp:taxon-name-part taxon-name-part-type="tribe">Gelechiini</tp:taxon-name-part></tp:taxon-name>, sister group of <tp:taxon-name><tp:taxon-name-part taxon-name-part-type="tribe">Gnorimoschemini</tp:taxon-name-part></tp:taxon-name>. BOLD Process ID to the left of each species; rectangle delimits <italic><tp:taxon-name><tp:taxon-name-part taxon-name-part-type="genus" reg="Keiferia">Keiferia</tp:taxon-name-part></tp:taxon-name></italic> Busck, 1939; arrow indicates its type species; numbers represent SH-aLRT/UFBoot values (10000 replicates).</p></caption><graphic xmlns:xlink="http://www.w3.org/1999/xlink" xlink:href="bdj-13-e141827-g007.jpg" position="float" id="oo_1212552.jpg" orientation="portrait" xlink:type="simple"><uri content-type="original_file" xlink:type="simple">https://binary.pensoft.net/fig/1212552</uri></graphic></fig></tp:treatment-sec><ref-list><ref id="B12247467"><element-citation xmlns:xlink="http://www.w3.org/1999/xlink" publication-type="article" xlink:type="simple"><person-group person-group-type="author"><name name-style="western"><surname>Povolný</surname><given-names>D.</given-names></name></person-group><year>1990</year><article-title><tp:taxon-name><tp:taxon-name-part taxon-name-part-type="tribe">Gnorimoschemini</tp:taxon-name-part></tp:taxon-name> of Peru and Bolivia (<tp:taxon-name><tp:taxon-name-part taxon-name-part-type="order">Lepidoptera</tp:taxon-name-part></tp:taxon-name>, <tp:taxon-name><tp:taxon-name-part taxon-name-part-type="family">Gelechiidae</tp:taxon-name-part></tp:taxon-name>)</article-title><source>Steenstrupia</source><volume>16</volume><fpage>153</fpage><lpage>223</lpage></element-citation></ref><ref id="B12247376"><element-citation xmlns:xlink="http://www.w3.org/1999/xlink" publication-type="article" xlink:type="simple"><person-group person-group-type="author"><name name-style="western"><surname>Katinas</surname><given-names>L.</given-names></name></person-group><year>1996</year><article-title>Revisión de las especies sudamericanas del género <italic><tp:taxon-name><tp:taxon-name-part taxon-name-part-type="genus" reg="Trixis">Trixis</tp:taxon-name-part></tp:taxon-name></italic> (<tp:taxon-name><tp:taxon-name-part taxon-name-part-type="family">Asteraceae</tp:taxon-name-part></tp:taxon-name>, <tp:taxon-name><tp:taxon-name-part taxon-name-part-type="tribe">Mutisieae</tp:taxon-name-part></tp:taxon-name>)</article-title><source>Darwiniana</source><volume>34</volume><fpage>27</fpage><lpage>108</lpage><pub-id pub-id-type="doi">10.14522/darwiniana.2014.341-4.374</pub-id></element-citation></ref><ref id="B12451791"><element-citation xmlns:xlink="http://www.w3.org/1999/xlink" publication-type="website" xlink:type="simple"><person-group person-group-type="author"><name name-style="western"><surname>GBIF</surname></name></person-group><article-title><italic>Trixis cacalioides</italic> (Kunth) D.Don.</article-title><pub-id pub-id-type="doi">10.15468/39omei</pub-id><date-in-citation content-type="access-date">2025-01-02T00:31:47+00:00</date-in-citation></element-citation></ref><ref id="B12247422"><element-citation xmlns:xlink="http://www.w3.org/1999/xlink" publication-type="article" xlink:type="simple"><person-group person-group-type="author"><name name-style="western"><surname>Moreira-Muñoz</surname><given-names>Andrés</given-names></name><name name-style="western"><surname>Morales</surname><given-names>Vanezza</given-names></name><name name-style="western"><surname>Muñoz-Schick</surname><given-names>Mélica</given-names></name></person-group><year>2012</year><article-title>Actualización sistemática y distribución geográfica de <tp:taxon-name><tp:taxon-name-part taxon-name-part-type="subfamily">Mutisioideae</tp:taxon-name-part></tp:taxon-name> (<tp:taxon-name><tp:taxon-name-part taxon-name-part-type="family">Asteraceae</tp:taxon-name-part></tp:taxon-name>) de Chile</article-title><source>Gayana Botánica</source><volume>69</volume><fpage>9</fpage><lpage>29</lpage><pub-id pub-id-type="doi">10.4067/s0717-66432012000100003</pub-id></element-citation></ref></ref-list></tp:taxon-treatment>
